# Supplementary material for: Expression of Clementine Asp-Rich Proteins (CcASP-RICH) in Tobacco Plants Interferes with the Mechanism of Pollen Tube Growth
Source: Int J Mol Sci. 2022 Jul 17;23(14):7880. doi: 10.3390/ijms23147880 (PMC9316813; doi:10.3390/ijms23147880)
Supplement: Supplementary file 1 [file ijms-23-07880-s001.zip]

Archive with 1 entries (1 files):
- ijms-1804468-supplementary.pdf
